# Supplementary material for: Peer Support Activities for Veterans, Serving Members, and Their Families: Results of a Scoping Review
Source: Int J Environ Res Public Health. 2023 Feb 18;20(4):3628. doi: 10.3390/ijerph20043628 (PMC9964749; doi:10.3390/ijerph20043628)
Supplement: Supplementary file 1 [file ijerph-20-03628-s001.zip]

Archive with 1 entries (1 files):
- ijerph-2186308-supplementary.pdf
